# Supplementary material for: Effects of Integrative Cognitive Function Improvement Program on Cognitive Function, Oral Health, and Mental Health in Older People: A Randomized Clinical Trial
Source: Int J Environ Res Public Health. 2022 Nov 2;19(21):14339. doi: 10.3390/ijerph192114339 (PMC9659034; doi:10.3390/ijerph192114339)
Supplement: Supplementary file 1 [file ijerph-19-14339-s001.zip]

Archive with 1 entries (1 files):
- ijerph-1921037-supplementary.pdf
